# Supplementary material for: High nitrate levels in skeletal muscle contribute to nitric oxide generation via a nitrate/nitrite reductive pathway in mice that lack the nNOS enzyme
Source: Front Physiol. 2024 May 9;15:1352242. doi: 10.3389/fphys.2024.1352242 (PMC11112080; doi:10.3389/fphys.2024.1352242)
Supplement: Supplementary file 4 [file DataSheet2.zip]

Archive with 28 entries (27 files):
- Supplementary tables_S3-S15/
- __MACOSX/._Supplementary tables_S3-S15
- Supplementary tables_S3-S15/Supplementary Table S7_Figure 6 statistical analysis data.xlsx
- __MACOSX/Supplementary tables_S3-S15/._Supplementary Table S7_Figure 6 statistical analysis data.xlsx
- Supplementary tables_S3-S15/Supplementary Table S15_Supplementary Figure S5 statistical analysis data.xlsx
- __MACOSX/Supplementary tables_S3-S15/._Supplementary Table S15_Supplementary Figure S5 statistical analysis data.xlsx
- Supplementary tables_S3-S15/Supplementary Table S14_Supplementary Figure S4 statistical analysis data.xlsx
- __MACOSX/Supplementary tables_S3-S15/._Supplementary Table S14_Supplementary Figure S4 statistical analysis data.xlsx
- Supplementary tables_S3-S15/Supplementary Table S8_Figure 7 statistical analysis data.xlsx
- __MACOSX/Supplementary tables_S3-S15/._Supplementary Table S8_Figure 7 statistical analysis data.xlsx
- Supplementary tables_S3-S15/Supplementary Table S13_Supplementary Figure S3 statistical analysis data.xlsx
- __MACOSX/Supplementary tables_S3-S15/._Supplementary Table S13_Supplementary Figure S3 statistical analysis data.xlsx
- Supplementary tables_S3-S15/Supplementary Table S12_Supplementary Figure S2 statistical analysis data.xlsx
- __MACOSX/Supplementary tables_S3-S15/._Supplementary Table S12_Supplementary Figure S2 statistical analysis data.xlsx
- Supplementary tables_S3-S15/Supplementary Table S11_Supplementary Figure S1 statistical analysis data.xlsx
- __MACOSX/Supplementary tables_S3-S15/._Supplementary Table S11_Supplementary Figure S1 statistical analysis data.xlsx
- Supplementary tables_S3-S15/Supplementary Table S10_Figure 9 statistical analysis data.xlsx
- __MACOSX/Supplementary tables_S3-S15/._Supplementary Table S10_Figure 9 statistical analysis data.xlsx
- Supplementary tables_S3-S15/Supplementary Table S9_Figure 8 statistical analysis data.xlsx
- __MACOSX/Supplementary tables_S3-S15/._Supplementary Table S9_Figure 8 statistical analysis data.xlsx
- Supplementary tables_S3-S15/Supplementary Table S5_Figure 4 statistical analysis data.xlsx
- __MACOSX/Supplementary tables_S3-S15/._Supplementary Table S5_Figure 4 statistical analysis data.xlsx
- Supplementary tables_S3-S15/Supplementary Table S6_Figure 5 statistical analysis data.xlsx
- __MACOSX/Supplementary tables_S3-S15/._Supplementary Table S6_Figure 5 statistical analysis data.xlsx
- Supplementary tables_S3-S15/Supplementary Table S4_Figure 3 statistical analysis data.xlsx
- __MACOSX/Supplementary tables_S3-S15/._Supplementary Table S4_Figure 3 statistical analysis data.xlsx
- Supplementary tables_S3-S15/Supplementary Table S3_Figure 2 statistical analysis data.xlsx
- __MACOSX/Supplementary tables_S3-S15/._Supplementary Table S3_Figure 2 statistical analysis data.xlsx
