# Supplementary material for: High nitrate levels in skeletal muscle contribute to nitric oxide generation via a nitrate/nitrite reductive pathway in mice that lack the nNOS enzyme
Source: Front Physiol. 2024 May 9;15:1352242. doi: 10.3389/fphys.2024.1352242 (PMC11112080; doi:10.3389/fphys.2024.1352242)
Supplement: Supplementary file 4 [file DataSheet2.zip › Supplementary tables_S3-S15/Supplementary Table S7_Figure 6 statistical analysis data.xlsx]

## Sheet: Statistical analysis data
Figure 6 statistical analysis data
	Protein expression in skeletal muscle
	Ratio of nNOS/GAPDH		Ratio of iNOS/GAPDH
	Mean difference	p value	Mean difference	p value
High nitrate water	A		B
WT: H-NO3- minus Control	-0.08528	0.24012	0.00501433	0.97838
nNOS-/-: H-NO3- minus Control	0	1	-1.3667e-05	1
Control: nNOS-/- minus WT	-1.14362	<0.0001	0.00455433	0.98358
H-NO3-: nNOS-/- minus WT	-1.05834	<0.0001	-0.000473667	0.99998
Low nitrate diet	C		D
WT: L-NO3- minus Control	0.10218	0.09339	0.003995	0.99546
nNOS-/-: L-NO3- minus Control	0	1	-0.00101	0.99992
Control: nNOS-/- minus WT	-0.91578	<0.0001	0.00807333	0.9654
L-NO3-: nNOS-/- minus WT	-1.01796	<0.0001	0.00306833	0.99792
Low nitrate diet, high nitrate water	E		F
WT: LH-NO3- minus Control	0.10099	0.16027	0.00397933	0.99778
nNOS-/-: LH-NO3- minus Control	0	1	0.001921	0.99975
Control: nNOS-/- minus WT	-0.75729	<0.0001	0.005561	0.99405
LH-NO3-: nNOS-/- minus WT	-0.85828	<0.0001	0.00350267	0.99848

## Sheet: Means
Figure 6 means
	Protein expression in skeletal muscle
	WT						nNOS-/-
Diet	N	Mean	Std Dev	25th Pctl	Median	75th Pctl	N	Mean	Std Dev	25th Pctl	Median	75th Pctl
Fig 6 A, C, E: Ratio of nNOS/ GAPDH
H: Control	3	1.1436	0.0373	1.1036	1.1498	1.1775	3	0	0	0	0	0
H: High nitrate water	3	1.0583	0.0936	0.9507	1.1039	1.1205	3	0	0	0	0	0
L: Control	3	0.9158	0.0779	0.8266	0.9497	0.9711	3	0	0	0	0	0
L: Low nitrate died	3	1.018	0.0464	0.9677	1.0271	1.0591	3	0	0	0	0	0
LH: Control	3	0.7573	0.0409	0.7102	0.778	0.7837	3	0	0	0	0	0
LH: Low nitrate diet followed by high nitrate water	3	0.8583	0.0959	0.7669	0.8498	0.9582	3	0	0	0	0	0
Fig 6 B, D, F: Ratio of iNOS/ GAPDH
H: Control	3	0.0267	0.0098	0.0196	0.0225	0.0379	3	0.0312	0.0224	0.0175	0.0191	0.057
H: High nitrate water	3	0.0317	0.0032	0.0282	0.0324	0.0345	3	0.0312	0.0195	0.0122	0.0301	0.0513
L: Control	3	0.0315	0.0161	0.0191	0.0257	0.0497	3	0.0396	0.0247	0.0197	0.0319	0.0672
L: Low nitrate died	3	0.0355	0.0156	0.0178	0.0417	0.047	3	0.0386	0.0269	0.0137	0.0349	0.0671
LH: Control	3	0.0378	0.0119	0.0288	0.0334	0.0513	3	0.0434	0.0392	0.0164	0.0254	0.0884
LH: Low nitrate diet followed by high nitrate water	3	0.0418	0.0242	0.0195	0.0384	0.0675	3	0.0453	0.0264	0.0274	0.0329	0.0757
