# Supplementary material for: High nitrate levels in skeletal muscle contribute to nitric oxide generation via a nitrate/nitrite reductive pathway in mice that lack the nNOS enzyme
Source: Front Physiol. 2024 May 9;15:1352242. doi: 10.3389/fphys.2024.1352242 (PMC11112080; doi:10.3389/fphys.2024.1352242)
Supplement: Supplementary file 4 [file DataSheet2.zip › Supplementary tables_S3-S15/Supplementary Table S15_Supplementary Figure S5 statistical analysis data.xlsx]

## Sheet: Statistical analysis data
Supplementary Figure S5 statistical analysis data
	Relative mRNA expression in liver
	Sialin		CLC2		XOR
	Mean difference	p value	Mean difference	p value	Mean difference	p value
High nitrate water	A		B		C
WT: H-NO3- minus Control	0.7641	0.88465	0.82613	0.74883	0.5557	0.84826
nNOS-/-: H-NO3- minus Control	-0.85034	0.84861	-0.33558	0.9767	-0.34284	0.95817
Control: nNOS-/- minus WT	1.71474	0.37567	0.81269	0.75802	0.91421	0.54863
H-NO3-: nNOS-/- minus WT	0.1003	0.99968	-0.34901	0.97393	0.01567	1
Low nitrate diet	D		E		F
WT: L-NO3- minus Control	1.1027	0.73543	0.73836	0.75137	0.94451	0.51134
nNOS-/-: L-NO3- minus Control	1.21256	0.67511	0.60631	0.84449	0.85436	0.59261
Control: nNOS-/- minus WT	1.71474	0.39682	0.81269	0.69294	0.91421	0.53844
L-NO3-: nNOS-/- minus WT	1.8246	0.34321	0.68064	0.7941	0.82406	0.62014
Low nitrate diet, high nitrate water	G		H		I
WT: LH-NO3- minus Control	1.16946	0.66698	0.9199	0.65046	0.90619	0.55679
nNOS-/-: LH-NO3- minus Control	0.19026	0.99767	0.45442	0.93791	0.2378	0.98533
Control: nNOS-/- minus WT	1.71474	0.35527	0.81269	0.73159	0.91421	0.54964
LH-NO3-: nNOS-/- minus WT	0.73554	0.88889	0.34721	0.97071	0.24582	0.98385

## Sheet: Means
Supplementary Figure S5 means
	Relative mRNA expression in liver
	WT						nNOS-/-
Diet	N	Mean	Std Dev	25th Pctl	Median	75th Pctl	N	Mean	Std Dev	25th Pctl	Median	75th Pctl
Fig S5 A, D, G: Sialin
Control	8	1.2876	0.9563	0.5834	0.9454	1.8781	8	3.0023	3.624	0.8575	1.746	3.3223
High nitrate water	8	2.0517	1.3691	0.8489	1.688	3.5339	8	2.152	1.2871	0.81	2.4499	3.2458
Low nitrate diet	8	2.3903	1.3195	1.2068	2.4798	2.8561	8	4.2149	1.6337	3.1919	3.9805	5.0113
Low nitrate diet followed by high nitrate water	8	2.4571	1.2253	1.4381	2.7613	3.4756	8	3.1926	1.1034	2.276	3.1331	3.6078
Fig S5 B, E, H: CLC2
Control	8	1.3992	1.4292	0.5731	0.8467	1.6393	8	2.2119	2.1574	0.9549	1.4101	2.6149
High nitrate water	8	2.2253	1.6552	0.9072	1.5792	3.8446	8	1.8763	1.1893	0.7269	1.9561	2.6837
Low nitrate diet	8	2.1376	0.996	1.1727	2.2327	2.737	8	2.8182	1.0283	1.8727	2.7361	3.834
Low nitrate diet followed by high nitrate water	8	2.3191	1.4969	1.1303	2.2117	3.0069	8	2.6663	0.9794	1.9578	2.5019	3.0162
Fig S5 C, F, I: XOR
Control	8	1.2369	0.867	0.6172	0.8843	1.8078	8	2.1511	1.9459	1.0278	1.5298	2.4709
High nitrate water	8	1.7926	1.15	0.8418	1.5124	2.7309	8	1.8083	1.2778	0.6938	1.5726	2.9224
Low nitrate diet	8	2.1814	1.2373	1.2799	1.7665	3.0612	8	3.0055	1.1136	2.2686	2.7914	3.6007
Low nitrate diet followed by high nitrate water	8	2.1431	1.4642	1	1.7007	3.2572	8	2.3889	0.911	1.7241	2.2842	2.6635
