# Supplementary material for: High nitrate levels in skeletal muscle contribute to nitric oxide generation via a nitrate/nitrite reductive pathway in mice that lack the nNOS enzyme
Source: Front Physiol. 2024 May 9;15:1352242. doi: 10.3389/fphys.2024.1352242 (PMC11112080; doi:10.3389/fphys.2024.1352242)
Supplement: Supplementary file 4 [file DataSheet2.zip › Supplementary tables_S3-S15/Supplementary Table S14_Supplementary Figure S4 statistical analysis data.xlsx]

## Sheet: Statistical analysis data
Supplementary Figure S4 statistical analysis data
	Relative mRNA expression in liver
	eNOS
	Mean difference	p value
High nitrate water	A
WT: H-NO3- minus Control	0.350625	0.98117
nNOS-/-: H-NO3- minus Control	0.15845	0.99818
Control: nNOS-/- minus WT	0.865038	0.78724
H-NO3-: nNOS-/- minus WT	0.672862	0.88582
Low nitrate diet	B
WT: L-NO3- minus Control	1.68054	0.41439
nNOS-/-: L-NO3- minus Control	2.48849	0.11831
Control: nNOS-/- minus WT	0.865037	0.85136
L-NO3-: nNOS-/- minus WT	1.67299	0.4183
Low nitrate diet, high nitrate water	C
WT: LH-NO3- minus Control	1.54575	0.43272
nNOS-/-: LH-NO3- minus Control	1.89853	0.25869
Control: nNOS-/- minus WT	0.865037	0.82652
LH-NO3-: nNOS-/- minus WT	1.21781	0.62772

## Sheet: Means
Supplementary Figure S4 means
	Relative mRNA expression in liver
	WT						nNOS-/-
Diet	N	Mean	Std Dev	25th Pctl	Median	75th Pctl	N	Mean	Std Dev	25th Pctl	Median	75th Pctl
Fig S4 A, B, C: eNOS
Control	8	1.7358	1.6724	0.3141	1.009	3.4723	8	2.6008	2.2876	1.0428	2.2956	2.841
High nitrate water	8	2.0864	1.4271	0.8119	1.9992	3.33	8	2.7593	1.9165	0.9009	3.127	3.8179
Low nitrate diet	8	3.4163	2.4554	1.6756	2.9451	4.4979	8	5.0893	2.0978	3.5449	4.4912	7.1084
Low nitrate diet followed by high nitrate water	8	3.2815	2.6562	1.1805	2.4984	5.3106	8	4.4993	1.0981	3.7538	4.2215	5.2838
