# Supplementary material for: High nitrate levels in skeletal muscle contribute to nitric oxide generation via a nitrate/nitrite reductive pathway in mice that lack the nNOS enzyme
Source: Front Physiol. 2024 May 9;15:1352242. doi: 10.3389/fphys.2024.1352242 (PMC11112080; doi:10.3389/fphys.2024.1352242)
Supplement: Supplementary file 4 [file DataSheet2.zip › Supplementary tables_S3-S15/Supplementary Table S8_Figure 7 statistical analysis data.xlsx]

## Sheet: Statistical analysis data
Figure 7 statistical analysis data
	Protein expression in skeletal muscle
	Ratio of eNOS/GAPDH		Ratio of p-eNOS (Ser1177)/ GAPDH		Ratio of p-eNOS (Ser1177)/ eNOS		Ratio of p-eNOS (Thr495)/GAPDH		Ratio of p-eNOS (Thr495)/eNOS
	Mean difference	p value	Mean difference	p value	Mean difference	p value	Mean difference	p value	Mean difference	p value
High nitrate water	A		B		C		D		E
WT: H-NO3- minus Control	-0.09177	0.49569	0.00715	0.99921	0.03311	0.97161	-0.1488	0.17157	-0.07537	0.85651
nNOS-/-: H-NO3- minus Control	0.04754	0.86942	-0.01254	0.99581	-0.032	0.97421	-0.02617	0.97546	-0.0839	0.8148
Control: nNOS-/- minus WT	-0.04171	0.90621	0.04475	0.85592	0.06841	0.81094	-0.1246	0.28325	-0.11077	0.66438
H-NO3-: nNOS-/- minus WT	0.09761	0.44797	0.02506	0.96898	0.0033	0.99997	-0.00197	0.99999	-0.1193	0.61419
Low nitrate diet	F		G		H		I		J
WT: L-NO3- minus Control	0.00441	0.99993	-0.07103	0.84806	-0.08006	0.93241	-0.00337	0.99992	0.016	0.99915
nNOS-/-: L-NO3- minus Control	-0.04638	0.93408	0.00422	0.99996	0.05405	0.97719	0.0882	0.44391	0	1
Control: nNOS-/- minus WT	-0.09521	0.64408	0.11964	0.55206	0.20129	0.489	-0.0288	0.95362	0.087	0.89193
L-NO3-: nNOS-/- minus WT	-0.146	0.32378	0.19489	0.19659	0.33539	0.14003	0.06277	0.68928	0.071	0.93646
Low nitrate diet, high nitrate water	K		L		M		N		O
WT: LH-NO3- minus Control	-0.07849	0.83966	-0.01678	0.97025	-0.00655	0.99773	-0.06597	0.21853	-0.03597	0.95078
nNOS-/-: LH-NO3- minus Control	-0.14233	0.47877	-0.04862	0.60594	-0.01625	0.96804	0.05897	0.2938	0.1974	0.07901
Control: nNOS-/- minus WT	0.08749	0.79359	0.07048	0.32455	0.06643	0.32592	-0.06643	0.21416	-0.16793	0.14438
LH-NO3-: nNOS-/- minus WT	0.02365	0.9941	0.03864	0.75006	0.05672	0.44678	0.0585	0.29949	0.06543	0.77798

## Sheet: Means
Figure 7 means
	Protein expression in skeletal muscle
	WT						nNOS-/-
Diet	N	Mean	Std Dev	25th Pctl	Median	75th Pctl	N	Mean	Std Dev	25th Pctl	Median	75th Pctl
Fig 7 A, F, K: Ratio of eNOS/ GAPDH
H: Control	3	0.7937	0.0998	0.7149	0.7603	0.9059	3	0.752	0.0643	0.7064	0.724	0.8255
H: High nitrate water	3	0.7019	0.0807	0.6193	0.7059	0.7805	3	0.7995	0.0529	0.764	0.7743	0.8603
L: Control	3	0.7579	0.1138	0.6908	0.6936	0.8892	3	0.6627	0.0721	0.6075	0.6362	0.7443
L: Low nitrate died	3	0.7623	0.1399	0.6009	0.8372	0.8488	3	0.6163	0.0101	0.6056	0.6174	0.6258
LH: Control	3	0.6809	0.1665	0.538	0.641	0.8638	3	0.7684	0.1544	0.6018	0.7967	0.9067
LH: Low nitrate diet followed by high nitrate water	3	0.6024	0.0465	0.5537	0.6073	0.6463	3	0.6261	0.0102	0.6144	0.6315	0.6324
Fig 7 B, G, L: Ratio of p-eNOS (Ser1177)/ GAPDH
H: Control	3	0.0945	0.0317	0.0584	0.1076	0.1176	3	0.1393	0.0857	0.0699	0.113	0.235
H: High nitrate water	3	0.1017	0.0509	0.0696	0.0751	0.1603	3	0.1267	0.0905	0.0312	0.1379	0.2112
L: Control	3	0.1852	0.0141	0.176	0.1781	0.2014	3	0.3048	0.1446	0.1482	0.3332	0.4331
L: Low nitrate died	3	0.1141	0.0842	0.0462	0.0879	0.2083	3	0.309	0.1339	0.2031	0.2644	0.4595
LH: Control	3	0.1125	0.0433	0.0628	0.1318	0.1427	3	0.1829	0.0771	0.1016	0.1922	0.255
LH: Low nitrate diet followed by high nitrate water	3	0.0957	0.0229	0.0711	0.0995	0.1164	3	0.1343	0.0221	0.1094	0.142	0.1516
Fig 7 C, H, M: Ratio of p-eNOS (Ser1177)/ eNOS
H: Control	3	0.1184	0.0365	0.0817	0.1188	0.1546	3	0.1868	0.1209	0.0989	0.1368	0.3246
H: High nitrate water	3	0.1515	0.0934	0.0892	0.1064	0.2589	3	0.1548	0.1043	0.0408	0.1781	0.2455
L: Control	3	0.2485	0.0459	0.2002	0.2538	0.2916	3	0.4498	0.1807	0.2439	0.5237	0.5819
L: Low nitrate died	3	0.1685	0.1562	0.0551	0.1036	0.3467	3	0.5039	0.2267	0.3246	0.4283	0.7587
LH: Control	3	0.164	0.0539	0.1168	0.1526	0.2227	3	0.2304	0.0569	0.1689	0.2412	0.2812
LH: Low nitrate diet followed by high nitrate water	3	0.1575	0.0264	0.1285	0.1638	0.1801	3	0.2142	0.0322	0.178	0.2249	0.2397
Fig 7 D, I, N: Ratio of p-eNOS (Thr495)/GAPDH
H: Control	3	0.7263	0.1094	0.622	0.7168	0.8401	3	0.6017	0.0458	0.5488	0.627	0.6293
H: High nitrate water	3	0.5775	0.0834	0.5177	0.542	0.6728	3	0.5755	0.06	0.5237	0.5617	0.6412
L: Control	3	0.7269	0.0457	0.6869	0.7172	0.7767	3	0.6981	0.0702	0.6321	0.6905	0.7718
L: Low nitrate died	3	0.7236	0.077	0.6375	0.7472	0.786	3	0.7863	0.0772	0.7062	0.7926	0.8602
LH: Control	3	0.44	0.0394	0.403	0.4357	0.4814	3	0.3736	0.0442	0.3444	0.3519	0.4245
LH: Low nitrate diet followed by high nitrate water	3	0.3741	0.0302	0.3434	0.3751	0.4037	3	0.4326	0.0355	0.3921	0.447	0.4586
Fig 7 E, J, O: Ratio of p-eNOS (Thr495)/eNOS
H: Control	3	0.9135	0.0383	0.8701	0.9274	0.9429	3	0.8027	0.0736	0.7581	0.7624	0.8876
H: High nitrate water	3	0.8381	0.2159	0.6945	0.7334	1.0864	3	0.7188	0.0305	0.6855	0.7255	0.7454
L: Control	3	0.9673	0.0837	0.8734	0.9944	1.034	3	1.0543	0.027	1.0369	1.0405	1.0854
L: Low nitrate died	3	0.9833	0.2875	0.7614	0.8804	1.308	3	1.0543	0.027	1.0369	1.0405	1.0854
LH: Control	3	0.662	0.0971	0.5573	0.6797	0.749	3	0.4941	0.069	0.4417	0.4682	0.5723
LH: Low nitrate diet followed by high nitrate water	3	0.626	0.0992	0.5313	0.6177	0.7291	3	0.6915	0.0648	0.62	0.7079	0.7465
