# Supplementary material for: High nitrate levels in skeletal muscle contribute to nitric oxide generation via a nitrate/nitrite reductive pathway in mice that lack the nNOS enzyme
Source: Front Physiol. 2024 May 9;15:1352242. doi: 10.3389/fphys.2024.1352242 (PMC11112080; doi:10.3389/fphys.2024.1352242)
Supplement: Supplementary file 4 [file DataSheet2.zip › Supplementary tables_S3-S15/Supplementary Table S13_Supplementary Figure S3 statistical analysis data.xlsx]

## Sheet: Statistical analysis data
Supplementary Figure S3 statistical analysis data
	Relative mRNA expression in skeletal muscle
	IL6
	Mean difference	p value
High nitrate water	A
WT: H-NO3- minus Control	-0.26985	0.92375
nNOS-/-: H-NO3- minus Control	0.969825	0.1372
Control: nNOS-/- minus WT	-0.261675	0.92983
H-NO3-: nNOS-/- minus WT	0.978	0.13234
Low nitrate diet	B
WT: L-NO3- minus Control	-0.70825	0.05251
nNOS-/-: L-NO3- minus Control	0.3686	0.50421
Control: nNOS-/- minus WT	-0.261675	0.75033
L-NO3-: nNOS-/- minus WT	0.815175	0.02063
Low nitrate diet, high nitrate water	C
WT: LH-NO3- minus Control	-0.15315	0.93992
nNOS-/-: LH-NO3- minus Control	0.1747	0.91423
Control: nNOS-/- minus WT	-0.261675	0.76436
LH-NO3-: nNOS-/- minus WT	0.066175	0.9946

## Sheet: Means
Supplementary Figure S3 means
	Relative mRNA expression in skeletal muscle
	WT						nNOS-/-
Diet	N	Mean	Std Dev	25th Pctl	Median	75th Pctl	N	Mean	Std Dev	25th Pctl	Median	75th Pctl
Fig S3 A, B, C: IL6
Control	8	1.1739	0.731	0.6829	0.9262	1.5408	8	0.9122	0.2329	0.7732	0.8412	1.1146
High nitrate water	8	0.904	0.3142	0.7019	0.9017	0.989	8	1.882	1.5205	0.689	1.2898	3.0952
Low nitrate diet	8	0.4656	0.2931	0.2882	0.4009	0.54	8	1.2808	0.6481	0.7496	1.1054	1.692
Low nitrate diet followed by high nitrate water	8	1.0207	0.5085	0.653	0.9613	1.259	8	1.0869	0.5516	0.6661	0.9355	1.3513
