# Supplementary material for: High nitrate levels in skeletal muscle contribute to nitric oxide generation via a nitrate/nitrite reductive pathway in mice that lack the nNOS enzyme
Source: Front Physiol. 2024 May 9;15:1352242. doi: 10.3389/fphys.2024.1352242 (PMC11112080; doi:10.3389/fphys.2024.1352242)
Supplement: Supplementary file 4 [file DataSheet2.zip › Supplementary tables_S3-S15/Supplementary Table S12_Supplementary Figure S2 statistical analysis data.xlsx]

## Sheet: Statistical analysis data
Supplementary Figure S2 statistical analysis data
	Tissue nitrate/nitrite concentrations (nmol/g tissue)
	Muscle			Blood			Liver
WT Only	Mean difference	p value t-test	p value ANOVA	Mean difference	p value t-test	p value ANOVA	Mean difference	p value t-test	p value ANOVA
Tissue nitrate	A			B			C
H-NO3- minus control	4.96438	0.0216	0.0898	22.1487	0.0302	0.084	4.7338	0.0387	0.1391
L-NO3- minus control	-0.9768	0.3887	0.9395	-11.7013	<0.0001	0.457	-0.499549	0.3653	0.9922
LH-NO3- minus control	11.0305	<0.0001	<0.0001	44.145	0.0001	<0.0001	6.5125	0.0078	0.0129
Tissue Nitrite	D			E			F
H-NO3- minus control	0.160567	0.1468	0.2447	-0.0976	0.4137	0.5344	0.4751	0.0032	0.0022
L-NO3- minus control	-0.2119	0.0001	0.0571	-0.3024	0.0034	0.001	-0.1399	0.0041	0.533
LH-NO3- minus control	-0.0319	0.7211	0.9692	-0.158452	0.1031	0.118	0.5079	0.0002	0.0003
ANOVA p values compare H, LH, and H diets to the control diet using Dunnett's test for multiple comparisons
T-test p values are not controlled for multiple comparisons

## Sheet: Means
Supplementary Figure S2 means
	Tissue nitrate/nitrite concentrations (nmol/g tissue)
	WT
DIET	N	Mean	Std Dev	25th Pctl	Median	75th Pctl
Fig S2 A: Muscle nitrate
Control	14	13.6934	2.5763	12.5799	14.0963	14.8757
High nitrate water	11	18.6578	6.9858	14.2341	17.3964	19.3117
Low nitrate diet	15	12.7166	3.3462	10.4969	11.2761	14.9727
Low nitrate diet followed by high nitrate water	16	24.7239	7.997	19.6585	22.0712	27.7774
Fig S2 B: Blood nitrate
Control	14	19.7456	9.3543	14.7041	17.611	21.3507
High nitrate water	11	41.8942	34.4827	21.7528	40.1353	42.4642
Low nitrate diet	15	8.0443	2.7215	6.1689	6.7969	9.3778
Low nitrate diet followed by high nitrate water	16	63.8905	36.1253	42.2373	57.6476	69.3418
Fig S2 C: Liver nitrate
Control	14	12.3745	3.7472	10.4848	11.7488	14.0152
High nitrate water	11	17.1084	6.914	15.1966	15.7047	17.5902
Low nitrate diet	15	11.875	4.8363	7.499	11.794	16.5003
Low nitrate diet followed by high nitrate water	16	18.8871	7.7303	13.0891	18.3983	20.1807
Fig S2 D: Muscle nitrite
Control	14	0.7579	0.1603	0.6104	0.7479	0.8716
High nitrate water	11	0.9184	0.3585	0.602	0.9254	1.1509
Low nitrate diet	15	0.546	0.0887	0.4756	0.5618	0.6011
Low nitrate diet followed by high nitrate water	16	0.726	0.2941	0.4492	0.7993	0.9742
Fig S2 E: Blood nitrite
Control	14	0.5793	0.3495	0.3328	0.4945	0.6466
High nitrate water	11	0.4817	0.1897	0.3144	0.5444	0.6001
Low nitrate diet	15	0.2769	0.1038	0.2187	0.2387	0.2545
Low nitrate diet followed by high nitrate water	16	0.4209	0.1319	0.3532	0.428	0.4582
Fig S2 F: Liver nitrite
Control	14	0.5305	0.1451	0.4288	0.4951	0.6017
High nitrate water	11	1.0057	0.5183	0.6185	0.9286	1.18
Low nitrate diet	15	0.3906	0.0912	0.326	0.4227	0.461
Low nitrate diet followed by high nitrate water	16	1.0385	0.4165	0.6621	1.0145	1.4361
