# Supplementary material for: High nitrate levels in skeletal muscle contribute to nitric oxide generation via a nitrate/nitrite reductive pathway in mice that lack the nNOS enzyme
Source: Front Physiol. 2024 May 9;15:1352242. doi: 10.3389/fphys.2024.1352242 (PMC11112080; doi:10.3389/fphys.2024.1352242)
Supplement: Supplementary file 4 [file DataSheet2.zip › Supplementary tables_S3-S15/Supplementary Table S11_Supplementary Figure S1 statistical analysis data.xlsx]

## Sheet: Statistical analysis data
Supplementary Figure S1 statistical analysis data
	Relative mRNA expression in skeletal muscle
	nNOS
	Mean difference	p value
	A
nNOS-/- minus WT	-1.06097	<0.0001
	Protein expression in skeletal muscle
	Ratio of nNOS/GAPDH
	Mean difference	p value
	B
nNOS-/- minus WT	-1.14362	<0.0001

## Sheet: Means
Supplementary Figure S1 means
	Relative mRNA expression in skeletal muscle
	WT						nNOS-/-
	N	Mean	Std Dev	25th Pctl	Median	75th Pctl	N	Mean	Std Dev	25th Pctl	Median	75th Pctl
Fig S1 A: nNOS
Control	8	1.1149	0.5292	0.7233	0.9344	1.7138	8	0.054	0.0202	0.0383	0.0459	0.0721
	Protein expression in skeletal muscle
	WT						nNOS-/-
	N	Mean	Std Dev	25th Pctl	Median	75th Pctl	N	Mean	Std Dev	25th Pctl	Median	75th Pctl
Fig S1 B: Ratio of nNOS/ GAPDH
Control	3	1.1436	0.0373	1.1036	1.1498	1.1775	3	0	0	0	0	0
