# Supplementary material for: High nitrate levels in skeletal muscle contribute to nitric oxide generation via a nitrate/nitrite reductive pathway in mice that lack the nNOS enzyme
Source: Front Physiol. 2024 May 9;15:1352242. doi: 10.3389/fphys.2024.1352242 (PMC11112080; doi:10.3389/fphys.2024.1352242)
Supplement: Supplementary file 4 [file DataSheet2.zip › Supplementary tables_S3-S15/Supplementary Table S10_Figure 9 statistical analysis data.xlsx]

## Sheet: Statistical analysis data
Figure 9 statistical analysis data
	Protein expression in skeletal muscle
	Ratio of Sialin/GAPDH		Ratio of XOR/ GAPDH
	Mean difference	p value	Mean difference	p value
High nitrate water	A		B
WT: H-NO3- minus Control	-0.045955	0.53898	-0.019261	0.93389
nNOS-/-: H-NO3- minus Control	0.010125	0.9893	0.06692	0.2533
Control: nNOS-/- minus WT	-0.02742	0.83964	-0.006061	0.9976
H-NO3-: nNOS-/- minus WT	0.028661	0.82195	0.08012	0.14755
Low nitrate diet	F		G
WT: L-NO3- minus Control	0.001955	0.99991	-0.042733	0.68212
nNOS-/-: L-NO3- minus Control	0.071821	0.18452	-0.016167	0.97202
Control: nNOS-/- minus WT	0.024048	0.87003	-0.029433	0.86184
L-NO3-: nNOS-/- minus WT	0.093913	0.06958	-0.002867	0.99983
Low nitrate diet, high nitrate water	K		L
WT: LH-NO3- minus Control	-0.043861	0.46187	0.023067	0.81328
nNOS-/-: LH-NO3- minus Control	-0.006005	0.99644	-0.017	0.91212
Control: nNOS-/- minus WT	-0.046316	0.41956	-0.0382	0.49883
LH-NO3-: nNOS-/- minus WT	-0.00846	0.99027	-0.078267	0.06657

## Sheet: Means
Figure 9 means
	Protein expression in skeletal muscle
	WT						nNOS-/-
Diet	N	Mean	Std Dev	25th Pctl	Median	75th Pctl	N	Mean	Std Dev	25th Pctl	Median	75th Pctl
Fig 9 A, C, E: Ratio Sialin/ GAPDH
H: Control	3	0.3072	0.0463	0.2644	0.3008	0.3563	3	0.2798	0.0419	0.2345	0.2875	0.3173
H: High nitrate water	3	0.2612	0.0234	0.2394	0.2582	0.286	3	0.2899	0.046	0.241	0.2963	0.3324
L: Control	3	0.3717	0.0437	0.3457	0.3472	0.4221	3	0.3958	0.0099	0.3858	0.3958	0.4056
L: Low nitrate died	3	0.3737	0.0428	0.3243	0.397	0.3997	3	0.4676	0.0466	0.4152	0.4831	0.5045
LH: Control	3	0.4421	0.0151	0.4257	0.445	0.4555	3	0.3958	0.0326	0.3734	0.3807	0.4332
LH: Low nitrate diet followed by high nitrate water	3	0.3982	0.0429	0.3719	0.3751	0.4477	3	0.3898	0.042	0.3433	0.401	0.425
Fig 9 B, D, F: Ratio of XOR/ GAPDH
H: Control	3	0.1987	0.0347	0.1721	0.1861	0.2379	3	0.1926	0.0303	0.1619	0.1936	0.2224
H: High nitrate water	3	0.1794	0.058	0.1405	0.1517	0.246	3	0.2595	0.0321	0.2318	0.2522	0.2946
L: Control	3	0.337	0.0296	0.3182	0.3217	0.3712	3	0.3076	0.0483	0.2624	0.3019	0.3585
L: Low nitrate died	3	0.2943	0.0692	0.236	0.2762	0.3707	3	0.2914	0.0239	0.2696	0.2878	0.3169
LH: Control	3	0.2977	0.0257	0.2696	0.3036	0.32	3	0.2595	0.046	0.213	0.2607	0.3049
LH: Low nitrate diet followed by high nitrate water	3	0.3208	0.0157	0.3109	0.3126	0.3389	3	0.2425	0.0326	0.2064	0.2513	0.2699
