# Supplementary material for: High nitrate levels in skeletal muscle contribute to nitric oxide generation via a nitrate/nitrite reductive pathway in mice that lack the nNOS enzyme
Source: Front Physiol. 2024 May 9;15:1352242. doi: 10.3389/fphys.2024.1352242 (PMC11112080; doi:10.3389/fphys.2024.1352242)
Supplement: Supplementary file 4 [file DataSheet2.zip › Supplementary tables_S3-S15/Supplementary Table S9_Figure 8 statistical analysis data.xlsx]

## Sheet: Statistical analysis data
Figure 8 statistical analysis data
	Relative mRNA expression in skeletal muscle
	Sialin		CLC1		XOR
	Mean difference	p value	Mean difference	p value	Mean difference	p value
High nitrate water	A		B		C
WT: H-NO3- minus Control	0.48907	0.46438	0.42625	0.72062	0.7637	0.07024
nNOS-/-: H-NO3- minus Control	1.34799	0.00187	1.3888	0.00967	1.03694	0.00823
Control: nNOS-/- minus WT	-0.1502	0.96839	-0.2208	0.9471	-0.30323	0.73838
H-NO3-: nNOS-/- minus WT	0.70871	0.16536	0.74175	0.28047	-0.02999	0.99962
Low nitrate diet	D		E		F
WT: L-NO3- minus Control	-0.10309	0.90782	0.10782	0.93457	-0.34909	0.17973
nNOS-/-: L-NO3- minus Control	0.56695	0.00514	0.73863	0.00205	0.53694	0.01608
Control: nNOS-/- minus WT	-0.1502	0.76465	-0.2208	0.62816	-0.30323	0.28592
L-NO3-: nNOS-/- minus WT	0.51984	0.01106	0.41	0.13727	0.5828	0.00818
Low nitrate diet, high nitrate water	G		H		I
WT: LH-NO3- minus Control	0.53542	0.34666	0.637	0.19746	1.08847	0.03747
nNOS-/-: LH-NO3- minus Control	0.98363	0.02105	1.54091	0.00018	1.02361	0.05471
Control: nNOS-/- minus WT	-0.1502	0.96405	-0.2208	0.89328	-0.30322	0.85536
LH-NO3-: nNOS-/- minus WT	0.298	0.78283	0.68311	0.15108	-0.36809	0.76902

## Sheet: Means
Figure 8 means
	Relative mRNA expression in skeletal muscle
	WT						nNOS-/-
Diet	N	Mean	Std Dev	25th Pctl	Median	75th Pctl	N	Mean	Std Dev	25th Pctl	Median	75th Pctl
Fig 8 A, D, G: Sialin
Control	8	1.0158	0.1896	0.8794	1.0011	1.1643	8	0.8656	0.2336	0.7197	0.8931	0.9933
High nitrate water	8	1.5049	0.4385	1.1885	1.4044	1.821	8	2.2136	1.2133	1.1278	2.229	3.2895
Low nitrate diet	8	0.9127	0.2479	0.6789	0.9135	1.1068	8	1.4325	0.4773	1.0609	1.313	1.6736
Low nitrate diet followed by high nitrate water	8	1.5512	0.911	0.9476	1.1225	2.1846	8	1.8492	0.8257	1.2366	1.4822	2.4783
Fig 8 B, E, H: CLC1
Control	8	1.0849	0.4462	0.8293	0.9485	1.4867	8	0.8641	0.3136	0.6407	0.7927	1.0015
High nitrate water	8	1.5111	0.5391	1.1255	1.292	1.8141	8	2.2529	1.4273	0.8865	2.3631	3.1964
Low nitrate diet	8	1.1927	0.2612	1.011	1.179	1.2857	8	1.6027	0.4129	1.331	1.3784	1.947
Low nitrate diet followed by high nitrate water	8	1.7219	0.8987	1.0409	1.4242	2.4264	8	2.405	0.6732	1.8403	2.2487	2.8485
Fig 8 C, F, I: XOR
Control	8	1.0401	0.2908	0.8062	1.0868	1.2484	8	0.7369	0.3035	0.5302	0.6251	0.9605
High nitrate water	8	1.8038	0.5506	1.3602	1.6929	2.2418	8	1.7738	0.9644	0.9665	1.8274	2.6275
Low nitrate diet	8	0.691	0.1866	0.5941	0.6736	0.7821	8	1.2738	0.4829	0.8161	1.2649	1.7025
Low nitrate diet followed by high nitrate water	8	2.1286	1.3235	1.1752	1.4978	3.3201	8	1.7605	0.6243	1.3316	1.7	2.4037
