# Supplementary material for: High nitrate levels in skeletal muscle contribute to nitric oxide generation via a nitrate/nitrite reductive pathway in mice that lack the nNOS enzyme
Source: Front Physiol. 2024 May 9;15:1352242. doi: 10.3389/fphys.2024.1352242 (PMC11112080; doi:10.3389/fphys.2024.1352242)
Supplement: Supplementary file 4 [file DataSheet2.zip › Supplementary tables_S3-S15/Supplementary Table S5_Figure 4 statistical analysis data.xlsx]

## Sheet: Statistical analysis data
Figure 4 statistical analysis data
	Tissue nitrite concentrations (nmol/g tissue)
	Muscle		Blood		Liver
	Mean difference	p value	Mean difference	p value	Mean difference	p value
High nitrate water	A		B		C
WT: H-NO3- minus Control	0.16057	0.36876	-0.09761	0.82498	0.47513	0.00753
nNOS-/-: H-NO3- minus Control	0.039	0.98051	-0.07459	0.92024	0.20326	0.50292
Control: nNOS-/- minus WT	-0.14357	0.4674	9e-05	1	0.05786	0.97572
H-NO3-: nNOS-/- minus WT	-0.26514	0.05754	0.02312	0.99726	-0.21401	0.45822
Low nitrate diet	D		E		F
WT: L-NO3- minus Control	-0.21193	0.00054	-0.30243	0.01472	-0.13992	0.10625
nNOS-/-: L-NO3- minus Control	-0.09739	0.33078	-0.32918	0.02255	-0.24618	0.0045
Control: nNOS-/- minus WT	-0.14357	0.04975	9e-05	1	0.05786	0.81125
L-NO3-: nNOS-/- minus WT	-0.02904	0.94686	-0.02665	0.99379	-0.0484	0.87459
Low nitrate diet, high nitrate water	G		H		I
WT: LH-NO3- minus Control	-0.03186	0.97489	-0.15845	0.44758	0.50795	7e-05
nNOS-/-: LH-NO3- minus Control	-0.01875	0.99659	-0.09192	0.87832	0.06974	0.93937
Control: nNOS-/- minus WT	-0.14357	0.32635	9e-05	1	0.05786	0.95775
LH-NO3-: nNOS-/- minus WT	-0.13046	0.3856	0.06663	0.93525	-0.38035	0.00706

## Sheet: Means
Figure 4 means
	Tissue nitrite concentrations (nmol/g tissue)
	WT						nNOS-/-
DIET	N	Mean	Std Dev	25th Pctl	Median	75th Pctl	N	Mean	Std Dev	25th Pctl	Median	75th Pctl
Fig 4 A, D, G: Muscle nitrite
Control	14	0.7579	0.1603	0.6104	0.7479	0.8716	11	0.6143	0.1927	0.4301	0.6367	0.6951
High nitrate water	11	0.9184	0.3585	0.602	0.9254	1.1509	12	0.6533	0.2365	0.4778	0.6189	0.8151
Low nitrate diet	15	0.546	0.0887	0.4756	0.5618	0.6011	11	0.5169	0.0491	0.4796	0.5171	0.5396
Low nitrate diet followed by high nitrate water	16	0.726	0.2941	0.4492	0.7993	0.9742	11	0.5956	0.0804	0.5232	0.567	0.6437
Fig 4 B, E, H: Blood nitrite
Control	14	0.5793	0.3495	0.3328	0.4945	0.6466	11	0.5794	0.3471	0.4103	0.4761	0.6024
High nitrate water	11	0.4817	0.1897	0.3144	0.5444	0.6001	12	0.5048	0.1745	0.3869	0.473	0.5874
Low nitrate diet	15	0.2769	0.1038	0.2187	0.2387	0.2545	11	0.2502	0.1421	0.1591	0.2138	0.2709
Low nitrate diet followed by high nitrate water	16	0.4209	0.1319	0.3532	0.428	0.4582	11	0.4875	0.3106	0.283	0.3655	0.5058
Fig 4 C, F, I: Liver nitrite
Control	14	0.5305	0.1451	0.4288	0.4951	0.6017	11	0.5884	0.2862	0.32	0.4886	0.8542
High nitrate water	11	1.0057	0.5183	0.6185	0.9286	1.18	12	0.7917	0.3698	0.5394	0.6964	1.0588
Low nitrate diet	15	0.3906	0.0912	0.326	0.4227	0.461	11	0.3422	0.0452	0.301	0.3417	0.3572
Low nitrate diet followed by high nitrate water	16	1.0385	0.4165	0.6621	1.0145	1.4361	11	0.6581	0.1418	0.5714	0.6172	0.8264
