# Supplementary material for: High nitrate levels in skeletal muscle contribute to nitric oxide generation via a nitrate/nitrite reductive pathway in mice that lack the nNOS enzyme
Source: Front Physiol. 2024 May 9;15:1352242. doi: 10.3389/fphys.2024.1352242 (PMC11112080; doi:10.3389/fphys.2024.1352242)
Supplement: Supplementary file 4 [file DataSheet2.zip › Supplementary tables_S3-S15/Supplementary Table S6_Figure 5 statistical analysis data.xlsx]

## Sheet: Statistical analysis data
Figure 5 statistical analysis data
	Relative mRNA expression in skeletal muscle
	nNOS		Enos		iNOS
	Mean difference	p value	Mean difference	p value	Mean difference	p value
High nitrate water	A		B		C
WT: H-NO3- minus Control	0.42719	0.07884	0.8762	0.52975	0.54246	0.94313
nNOS-/-: H-NO3- minus Control	0.14157	0.83766	2.17192	0.01068	2.87024	0.02973
Control: nNOS-/- minus WT	-1.06097	<0.0001	-0.2948	0.96711	-0.55611	0.93912
H-NO3-: nNOS-/- minus WT	-1.34659	<0.0001	1.00092	0.41606	1.77166	0.28205
Low nitrate diet	D		E		F
WT: L-NO3- minus Control	0.22314	0.56013	-0.16526	0.86758	-0.3589	0.70025
nNOS-/-: L-NO3- minus Control	0.06851	0.9772	0.52561	0.09128	0.63056	0.24705
Control: nNOS-/- minus WT	-1.06098	<0.0001	-0.2948	0.52655	-0.55611	0.35064
L-NO3-: nNOS-/- minus WT	-1.2156	<0.0001	0.39608	0.27494	0.43335	0.56301
Low nitrate diet, high nitrate water	G		H		I
WT: LH-NO3- minus Control	0.81239	0.0569	0.99925	0.19907	0.50913	0.86366
nNOS-/-: LH-NO3- minus Control	0.09186	0.99022	1.93266	0.00264	2.21447	0.01078
Control: nNOS-/- minus WT	-1.06098	0.00833	-0.2948	0.93095	-0.55611	0.8301
LH-NO3-: nNOS-/- minus WT	-1.7815	<0.0001	0.63861	0.56967	1.14924	0.31486

## Sheet: Means
Figure 5 means
	Relative mRNA expression in skeletal muscle
	WT						nNOS-/-
Diet	N	Mean	Std Dev	25th Pctl	Median	75th Pctl	N	Mean	Std Dev	25th Pctl	Median	75th Pctl
Fig 5 A, D, G: nNOS
Control	8	1.1149	0.5292	0.7233	0.9344	1.7138	8	0.054	0.0202	0.0383	0.0459	0.0721
High nitrate water	8	1.5421	0.4083	1.2472	1.4958	1.7429	8	0.1955	0.1162	0.0959	0.2343	0.2733
Low nitrate diet	8	1.3381	0.4182	0.9841	1.397	1.6602	8	0.1225	0.0627	0.0883	0.0993	0.1478
Low nitrate diet followed by high nitrate water	8	1.9273	1.093	0.9759	1.7215	2.802	8	0.1458	0.0703	0.0856	0.1257	0.2104
Fig 5 B, E, H: eNOS
Control	8	1.0864	0.4396	0.6704	1.0949	1.5189	8	0.7916	0.1719	0.6503	0.8121	0.9036
High nitrate water	8	1.9626	1.0666	1.1546	1.6309	2.7825	8	2.9635	2.2833	1.0638	2.3251	5.0184
Low nitrate diet	8	0.9211	0.505	0.6105	0.8065	0.9727	8	1.3172	0.5106	0.9984	1.3971	1.5462
Low nitrate diet followed by high nitrate water	8	2.0856	1.3265	1.1512	1.636	2.9324	8	2.7242	1.3675	1.6782	2.3621	3.9087
Fig 5 C, F, I: iNOS
Control	8	1.2704	0.8138	0.529	1.1815	2.0138	8	0.7143	0.3233	0.5164	0.5647	0.9729
High nitrate water	8	1.8129	0.9262	0.899	1.7867	2.6844	8	3.5845	3.6622	0.8393	2.3841	5.4347
Low nitrate diet	8	0.9115	0.7438	0.5235	0.6615	0.9539	8	1.3449	0.6516	0.9132	1.1901	1.5528
Low nitrate diet followed by high nitrate water	8	1.7795	1.0338	0.9636	1.5384	2.7223	8	2.9288	2.239	1.2974	1.8722	4.6543
