# Supplementary material for: High nitrate levels in skeletal muscle contribute to nitric oxide generation via a nitrate/nitrite reductive pathway in mice that lack the nNOS enzyme
Source: Front Physiol. 2024 May 9;15:1352242. doi: 10.3389/fphys.2024.1352242 (PMC11112080; doi:10.3389/fphys.2024.1352242)
Supplement: Supplementary file 4 [file DataSheet2.zip › Supplementary tables_S3-S15/Supplementary Table S4_Figure 3 statistical analysis data.xlsx]

## Sheet: Statistical analysis data
Figure 3 statistical analysis data
	Tissue nitrate concentrations (nmol/g tissue)
	Muscle		Blood		Liver
	Mean difference	p value	Mean difference	p value	Mean difference	p value
High nitrate water	A		B		C
WT: H-NO3- minus Control	4.9644	0.22747	22.1487	0.1137	4.7338	0.3855
nNOS-/-: H-NO3- minus Control	10.9937	0.00086	39.9138	0.00132	7.9323	0.05905
Control: nNOS-/- minus WT	-2.9148	0.66848	-3.9384	0.97664	1.2833	0.97201
H-NO3-: nNOS-/- minus WT	3.1145	0.64657	13.8268	0.51492	4.4817	0.46496
Low nitrate diet	D		E		F
WT: L-NO3- minus Control	-0.9768	0.88969	-11.7013	<0.0001	-0.4995	0.99329
nNOS-/-: L-NO3- minus Control	0.5814	0.9822	-7.5326	0.01811	0.6412	0.99067
Control: nNOS-/- minus WT	-2.9148	0.21219	-3.9384	0.33637	1.2833	0.92142
L-NO3-: nNOS-/- minus WT	-1.3566	0.7875	0.2303	0.99963	2.4241	0.62339
Low nitrate diet followed by high nitrate water	G		H		I
WT: LH-NO3- minus Control	11.0305	<0.0001	44.145	0.00044	6.5125	0.27723
nNOS-/-: LH-NO3- minus Control	8.0149	0.01011	45.3797	0.00215	20.2082	<0.0001
Control: nNOS-/- minus WT	-2.9148	0.59085	-3.9384	0.98508	1.2833	0.98794
LH-NO3-: nNOS-/- minus WT	-5.9304	0.0523	-2.7036	0.99462	14.9789	0.00161

## Sheet: Means
Figure 3 means
	Tissue nitrate concentrations (nmol/g tissue)
	WT						nNOS-/-
DIET	N	Mean	Std Dev	25th Pctl	Median	75th Pctl	N	Mean	Std Dev	25th Pctl	Median	75th Pctl
Fig 3 A, D, G: Muscle nitrate
Control	14	13.6934	2.5763	12.5799	14.0963	14.8757	11	10.7786	3.5489	7.0592	9.7978	14.3291
High nitrate water	11	18.6578	6.9858	14.2341	17.3964	19.3117	12	21.7723	9.903	14.6109	18.0545	28.2308
Low nitrate diet	15	12.7166	3.3462	10.4969	11.2761	14.9727	11	11.36	5.1187	8.4064	9.3401	13.3131
Low nitrate diet followed by high nitrate water	16	24.7239	7.997	19.6585	22.0712	27.7774	11	18.7935	6.3605	13.5325	17.8863	23.5429
Fig 3 B, E, H: Blood nitrate
Control	14	19.7456	9.3543	14.7041	17.611	21.3507	11	15.8072	3.8742	13.5931	14.4364	19.5812
High nitrate water	11	41.8942	34.4827	21.7528	40.1353	42.4642	12	55.7211	32.9862	32.0381	47.9438	76.0821
Low nitrate diet	15	8.0443	2.7215	6.1689	6.7969	9.3778	11	8.2746	4.0848	5.5418	7.2944	9.9974
Low nitrate diet followed by high nitrate water	16	63.8905	36.1253	42.2373	57.6476	69.3418	11	61.1869	40.6704	21.4713	51.1707	112.695
Fig 3 C, F, I: Liver nitrate
Control	14	12.3745	3.7472	10.4848	11.7488	14.0152	11	13.6578	7.0618	9.5008	11.2513	13.484
High nitrate water	11	17.1084	6.914	15.1966	15.7047	17.5902	12	21.5901	10.4174	15.9463	17.7361	21.3883
Low nitrate diet	15	11.875	4.8363	7.499	11.794	16.5003	11	14.2991	4.3301	10.6648	13.1389	19.5068
Low nitrate diet followed by high nitrate water	16	18.8871	7.7303	13.0891	18.3983	20.1807	11	33.866	17.371	18.7803	25.5621	50.9755
