# Supplementary material for: High nitrate levels in skeletal muscle contribute to nitric oxide generation via a nitrate/nitrite reductive pathway in mice that lack the nNOS enzyme
Source: Front Physiol. 2024 May 9;15:1352242. doi: 10.3389/fphys.2024.1352242 (PMC11112080; doi:10.3389/fphys.2024.1352242)
Supplement: Supplementary file 4 [file DataSheet2.zip › Supplementary tables_S3-S15/Supplementary Table S3_Figure 2 statistical analysis data.xlsx]

## Sheet: Statistical analysis data
Figure 2 statistical analysis data
	Tissue nitrate/nitrite concentrations (nmol/g tissue)
	Muscle		Blood		Liver
	Mean difference	p value	Mean difference	p value	Mean difference	p value
Tissue Nitrate	A		B		C
nNOS-/- minus WT	-2.9148	0.0259	-3.9384	0.1705	1.2833	0.5938
Tissue Nitrite	D		E		F
nNOS-/- minus WT	-0.1436	0.0536	0	1	0.0579	0.5507

## Sheet: Means
Figure 2 means
	Tissue nitrate/nitrite concentrations (nmol/g tissue)
	WT						nNOS-/-
	N	Mean	Std Dev	25th Pctl	Median	75th Pctl	N	Mean	Std Dev	25th Pctl	Median	75th Pctl
Fig 2A: Muscle nitrate
Control	14	13.6934	2.5763	12.5799	14.0963	14.8757	11	10.7786	3.5489	7.0592	9.7978	14.3291
Fig 2B: Blood nitrate
Control	14	19.7456	9.3543	14.7041	17.611	21.3507	11	15.8072	3.8742	13.5931	14.4364	19.5812
Fig 2C: Liver nitrate
Control	14	12.3745	3.7472	10.4848	11.7488	14.0152	11	13.6578	7.0618	9.5008	11.2513	13.484
Fig 2D: Muscle nitrite
Control	14	0.7579	0.1603	0.6104	0.7479	0.8716	11	0.6143	0.1927	0.4301	0.6367	0.6951
Fig 2E: Blood nitrite
Control	14	0.5793	0.3495	0.3328	0.4945	0.6466	11	0.5794	0.3471	0.4103	0.4761	0.6024
Fig 2F: Liver nitrite
Control	14	0.5305	0.1451	0.4288	0.4951	0.6017	11	0.5884	0.2862	0.32	0.4886	0.8542
